# Supplementary material for: A centrally positioned cluster of multiple centrioles in antigen-presenting cells fosters T cell activation
Source: Nat Commun. 2026 Jan 13;17:536. doi: 10.1038/s41467-026-68286-7 (PMC12804990; doi:10.1038/s41467-026-68286-7)
Supplement: Supplementary file 13 — Source Data [file 41467_2026_68286_MOESM13_ESM.xlsx]

## Sheet: Figure 1b
Figure 1b	centriole numbers		0	1	2	3-4	>4
	cell number [%]	ctrl	0	1.9305	81.8533	15.0579	1.1583
			0	1.78571	83.9286	13.3929	0.892857
			0	0.568182	69.8864	23.8636	5.68182
		250nM Centrinone	46.0076	15.2091	17.8707	14.8289	6.08365
			37.1981	17.8744	20.2899	19.8068	4.83092
			44.4444	11.1111	21.4815	17.037	5.92593
		500nM Centrinone	56.6667	14.7619	12.8571	11.9048	3.80952
			61.1336	14.9798	12.5506	9.7166	1.61943
			67.1233	9.58904	9.58904	9.58904	4.10959

## Sheet: Figure 1c
Figure 1c	γ-tubulin intensity	ctrl	250nM Centrinone	500nM Centrinone
	normalized	0.953573	0.604797	0.999879
		1.20712	0.941536	1.08671
		0.649087	1.25701	0.952067
		1.15278	0.925908	0.536843
		0.763423	1.05437	1.22706
		1.50655	0.731611	0.756294
		0.929102	1.03459	0.980588
		0.832554	0.706071	0.446317
		0.62847	1.2137	0.383178
		1.28901	0.420019	0.306308
		1.12544	0.95435	0.876369
		0.743344	0.430467	0.767831
		1.25218	0.28632	0.666942
		1.1809	0.715046	0.544597
		0.889206	0.7998	0.892635
		1.05991	0.86214	0.792237
		0.729963	0.676067	0.487139
		1.15188	0.904244	0.731026
		0.898267	0.537858	0.825561
		1.05162	0.657002	0.710979
		0.986924	0.586446	0.473703
		1.07136	0.376968	0.285844
		0.802803	0.405151	0.394488
		0.78924	1.21093	0.22191
		0.812948	0.904378	0.258337
		1.19541	1.67578	0.240786
		0.85848	1.14002	0.638875
		0.980961	0.717859	0.21688
		1.26494	0.675754	0.47533
		1.27228	1.37727	0.544294
		0.648032	0.614575	0.627254
		1.29636	0.810828	1.03605
		0.799167	0.69924	0.390327
		0.495662	1.27421	0.581788
		0.660795	0.603056	0.761703
		0.740435	0.632971	0.654232
		1.27908	1.39808	0.362828
		0.714836	0.804935	0.847652
		0.79713	0.692096	0.229816
		1.13413	0.528259	0.879925
		0.852735	0.331872	1.32072
		0.536176	0.85504	0.567981
		1.03624	1.07478	0.44174
		1.05442	0.87933	0.397741
		1.42505	0.357679	0.652152
		0.910594	0.476546	0.894412
		1.25276	0.828331	0.199404
		0.707528	0.717636	0.503745
		0.857898	0.86272	0.672351
		0.595955	0.574346	0.482335
		0.848408	0.645964	0.470942
		1.08693	0.973639	0.470829
		1.20635	0.984712	0.515811
		1.4711	1.03178	1.05352
		1.99057	1.17177	0.54142
		1.52837	0.396623	0.809107
		0.650141	1.0537	1.07956
		0.670395	0.844191	0.736549
		1.08376	1.38067	0.54123
		0.878952	0.84236	0.477108
		1.33905	0.614709	0.974119
		1.27541	0.52232	1.40871
		0.737781	0.455694	0.959556
		1.9629	1.12073	1.04116
		0.866807	0.913085	0.534951
		0.736217	0.487672	0.50749
		1.02012	1.24897	0.506771
		1.14537	0.706116	0.385675
		0.941574	0.745774	0.615604
		0.694437	0.95252	0.700682
		1.29367	0.707098	0.695198
		1.11948	0.873793	0.654345
		0.827681	1.02745	0.736511
		0.947392	0.746444	0.815613
		0.922702	1.53803	0.514033
		0.726981	0.998107	0.477259
		0.685856	0.504148	0.866345
		0.88946	1.06857	0.753571
		1.63634	0.59801	0.442951
		1.0275	0.851826	1.07759
		1.2425	0.827393	0.927177
		0.413077	0.938767	0.857721
		0.90983	0.797523	1.39328
		0.999396	1.82439	0.740332
		1.00994	0.963414	0.531169
		0.740544	1.28082	1.4131
		0.881315	0.670664	0.629411
		0.771023	0.842539	0.943669
		1.08165	0.780556	0.651509
		0.737381	0.600689	1.00685
		1.22697	0.808819	1.25569
		0.779931	0.622568	0.925959
		1.0586	0.401668	1.21351
		1.01798	1.49935	0.974649
		1.09882	0.850576	0.72713
		1.02492	0.579436	0.822119
		0.943428	0.442076	0.348189
		1.02725	1.1198	0.770328
		1.04915	0.630069	0.388852
		1.18745	0.511292	0.447641
		0.66934	1.00029	0.325524
		1.37679	0.863658	0.807443
		1.22512	0.220105	0.675566
		1.10679	0.426181	0.644927
		0.771459	0.664503	0.547093
		0.870079	0.6127	0.651471
		1.06845	0.451988	0.616171
		1.15682	1.56812	0.854468
		0.632179	1.22183	0.369825
		0.896885	0.456498	0.453693
		0.783349	0.647304	0.740672
		1.49862	0.922783	1.09752
		1.19981	0.992392	0.281456
		1.0538	0.588813	0.291291
		0.931538	0.833609	0.359801
		1.36349	0.346472	0.82193
		0.77724	0.780288	0.563328
		1.33272	0.712635	0.718393
		1.15795	0.987927	0.830252
		1.12551	1.02232	0.920058
		1.1265	1.09997	0.934932
		1.17926	1.15614	0.697354
		1.66826	0.38563	0.338846
		1.57637	0.767116	0.904588
		1.39996	0.294804	0.717371
		0.640978	0.59042	0.258942
		1.0338	1.05924	0.414392
		1.015	0.256762	0.595329
		1.28876	0.490708	0.757353
		0.871207	1.05178	0.649617
		0.847935	0.575686	0.420255
		0.692983	0.267746	0.492132
		0.683856	1.23076	0.32246
		0.756005	1.12712	1.32091
		1.1901	0.555763	0.656691
		0.939247	1.2317	0.631536
		0.836772	0.76408	0.443594
		0.564429	1.27202	0.987472
		0.896994	0.789441	0.753457
		0.587774	1.00498	1.41348
		0.727018	1.14368	0.902469
		1.24789	0.685756	0.921307
		1.14184	0.860666	0.476956
		0.851353	1.179	0.244984
		0.982052	0.881607	0.809183
		0.273906	1.21808	0.688502
		1.22232	0.459445	0.872057
		1.40753	0.318968	0.504917
		1.16217	0.833966	0.906479
		1.02947	0.930105	0.236738
		0.744471	1.17779	0.455244
		2.20179	1.00235	0.645078
		1.55575	1.23567	0.83116
		1.25759	0.798996	0.480209
		1.19315	0.672584	0.958308
		1.06176	0.961137	0.791518
		1.57419	0.994535	0.794393
		0.732545	1.41572	1.56525
		1.08231	0.385094	0.387452
		0.973252	0.972567	0.747746
		0.978707	1.0667	1.27547
		1.02376	0.799041	1.18797
		1.04351	0.443326	1.99961
		1.0898	0.450961	0.667282
		0.66985	0.855666	0.89358
		0.72469	0.790915	0.894866
		1.24362	0.944125	1.0048
		1.10264	0.579079	0.854581
		1.11017	0.231758	0.952823
		0.742726	0.81507	0.716047
		1.32949	0.355045	0.552919
		1.35349	0.900494	0.873305
		0.995324	1.34726	1.08466
		0.921102	0.722503	0.762233
		0.701237	0.541118	0.866005
		0.945465	0.77435	2.61072
		1.376	0.674058	1.62309
		0.852735	0.819624	1.29
		1.09438	1.08996	1.44912
		0.863716	1.17275	1.25474
		1.44734	1.16802	0.612502
		0.94561	1.77263	1.23023
		1.32727	2.08165	0.887188
		0.940338	1.20285	0.770668
			0.811766	0.483546
			0.767295	1.25603
			1.45636
			0.845441
			0.776939
			0.721208
			0.77426
			0.54978
			1.44175
			0.746935
			0.694507
			1.40375
			0.643196
			0.894779
			1.92893
			1.09157
			1.38589
			0.994847
			1.24639
			0.627747
			1.44224
			1.64305
			1.12024
			1.27908
			0.887858
			1.66578
			1.52043

## Sheet: Figure 1e
Figure 1e	left	ctrl ≥2 centrioles	Centrinone 0-1 centriole	Centrinone ≥2 centrioles		Figure 1e	right	ctrl ≥2 centrioles	Centrinone 0-1 centriole	Centrinone ≥2 centrioles
	number of MT filaments	33	41	36			number of MTOCs	1	2	1
		26	52	46				1	3	1
		32	41	39				1	1	1
		39	38	36				1	2	1
		25	36	24				1	2	2
		34	47	20				1	1	2
		40	37	26				2	1	2
		32	28	22				2	2	1
		45	36	23				1	3	2
		34	50	29				1	1	2
		32	38	32				1	2	1
		28	35	32				1	1	1
		29	25	30				2	2	1
		30	33	54				1	1	1
		35	25	63				1	2	1
		39	29	30				1	2	1
		26	35	54				4	1	1
		37	29	32				2	1	1
		31	16	38				1	3	2
		42	37	33				1	1	1
		26	34	31				1	2	1
		29	60	52				2	2	1
		39	35	43				1	1	2
		26	34	30				1	1	1
		34	30	37				1	1	1
		52	59	34				2	1	2
		33	38					1	2	1
		37	30					2	3	2
			33					1	1	1
			22					1	1	1
			19						1	1
			20						1	2
									1	1
									1	2
									1	2
									1	2
									4
									1
									1
									1

## Sheet: Figure 1f
Figure 1f	proliferating CD4+ T cells [%]		ctrl													250nM Centrinone													500nM Centrinone
		w/o OVAp	1.99	2.57	0.87	2.22	1.89	4	6.65	4.42	5.55	1.67	1.5	1.87		18.4	17.9	5.46	0.88	1.89	1.49	6.09	3.57	8.33	1.25	1.77	1.4		18.7	12.6	13.7	1.18	0.81	0.74	9.91	9.17	7.49	1.11
		0.1 µg/ml OVAp	55.1	62.7	32	75.8	74.4	68.3	93.1	89.7	92	80.4	84.4	84.7		45.5	41.4	42	44	55.3	51.1	84.7	79.5	69.1	80	74.7	77.2		37.8	31	39.2	75.2	62	50.2	80.3	73.5	79.7	74.1	78.9
		1 µg/ml OVAp	66.1	75.7	47	73.7	80.8	68.8	97.4	95.7	96.2	88.3	85.9	85.2		36.5	26.3	35.1	59.9	51.5	53.4	94.7	93.9	92.9	79.3	85.5	85.7		29.7	24.2	31.7	79.8	63.5	70	91.5	90	91.3	71.8

## Sheet: Figure 2b
Figure 2b	left	ctrl	1µM pretubulysin wash-out	1µM pretubulysin w/o wash-out		Figure 2b	right	ctrl	1µM pretubulysin wash-out	1µM pretubulysin w/o wash-out
DCs	number of MT filaments	48	18	nd			number of MTOCs	2	1	nd
		38	19					1	1
		41	31					2	2
		43	33					1	1
		44	25					1	3
		40	41					3	1
		43	38					4	1
		44	35					1	1
		41	52					2	1
		29	39					1	4
		45	41					1	3
		36	30					1	4
		42	27					1	3
		42	42					1	2
		36	37					1	2
		40	25					1	3
		39	40					1	1
		50	18					1	1
		38	23					1	4
		47	35					1	2
		43	34					2	1
		42	33					3	1
		45	29					1	3
		38	27					3	1
		40	17					1	4
		38	28					1	1
		36	28					1	1
		37	29					1	1
		37	26					1	1
		42	21					1	1
		39	37					1	2
		48	26					1	1
		54	33					1	1
			39					1	1
			24					1	2
			39					1	1
								1	1
								1	1
								1	1
									1
									1
									1
									2
									2

## Sheet: Figure 2c
Figure 2c	left	ctrl	1µM pretubulysin wash-out		Figure 2c	right	ctrl	1µM pretubulysin wash-out
DCs	MT length	23.14	15.98			straightness	0.8481	0.8307
		24.09	11.44				0.8154	0.8512
		18.35	11.38				0.8832	0.8275
		14.08	22.49				0.8775	0.8002
		21.85	19.64				0.8914	0.7313
		16.41	20.4				0.8701	0.8452
		19.15	9.754				0.8663	0.8786
		17.58	7.331				0.8975	0.7529
		16.51	10.51				0.8394	0.6693
		13.68	9.864				0.8757	0.7805
		12.68	12.6				0.8735	0.8797
		17.58	11.53				0.9025	0.6441
			15.24					0.8158

## Sheet: Figure 2e
Figure 2e	IL-2 concentration [pg/µL]		ctrl																		1µM pretubulysin wash-out																		1µM pretubulysin w/o wash-out
		w/o OVAp	16.6253	14.4326	13.2606	0	0	0	6.22839	13.4719	15.4859	3.76188	0	0	0	0	0	0	0	0	0	0	0	0	0	0	0	0	0										0	0	0	0	0	0	0	0	0
		0.1 µg/ml OVAp	23.9038	57.0503	15.0303	6.22839	0	0	48.176	61.5412	16.5007	197.595	71.4418	81.5657	71.5491	33.7901	0	143.097	74.3335	6.6356	235.088	156.821	28.4065	0	0	0	50.1394	46.9591	12.3919	202.843	49.0199	34.7147	20.3935	0	0	143.3	114.97	9.0715	93.3603	50.9335	15.9977	0	0	0	19.9482	0	0	66.053	55.7887
		1 µg/ml OVAp	1693.08	1641.5	603.082	306.977	54.8086	15.2916	509.227	436.759	88.8432	1291.33	881.073	613.234	625.45	408.447	90.621	1810.93	1126.63	216.685	532.481	508.823	322.183	51.2604	15.2916	15.8706	446.492	57.6111	29.0114	859.89	552.177	151.902	367.072	232.594	76.0416	1626.7	676.026	178.238	1364.57	1175.94	172.526	27.0842	35.4964	49.3917	62.0099	31.4507	35.6892	789.018	384.442
	OX40+ T cells [%]		ctrl																														1µM pretubulysin wash-out
		w/o OVAp	11.1	11.2	14.7	15.5	25.9	23.6	17.7	18.9	24.6	7.41	6.07	7.97	7.18	7.28	6.04	4.34	5.78	7.9	8.66	10.9	7.59	9.93	11.5	9.88	10.8	10.3	7.09	8.93	9.32	12.6
		0.1 µg/ml OVAp	20.2	18.3	10.9	43.1	47.5	30.1	48.4	44.8	49.3	35.7	11.2	22.3	29	21.4	7.46	18.1	9.62	4.73	23.1	33.3	28.7	27.6	34	53.1	30.1	30.6	25.5	31.3	27.3	36.5	16.3	16.4	18.5	12.4	17	10.2	12	13.1	17	25	19.7	19.4	25	21.2	8.81	14.3	23.2
		1 µg/ml OVAp										35.8	29.5	31.7	47.9	34.2	24.7	51.1	46.2	39.7	22.9	59.9	46	33.2	39.9	46.2	32.9	34.5	35.4	43.3	30.9	35.7										29.7	23.8	27.2	33.8	24.9	16.6	30.4	36.9
[truncated: 43 more columns]

## Sheet: Figure 2f
Figure 2f	proliferating CD4+ T cells [%]		ctrl														1µM pretubulysin wash-out															1µM pretubulysin w/o wash-out
		w/o OVAp	0.37	3.35	1.44	3.59	3.07	6.92	6.78	3.01	14.1	11.5	0.48	1.25			1.53	1.43	1.77	1.22	0.88	1.22	0.4	2.23	6.3	5.3	3.64	3.12	1.09			0.33	5.87	0.32	0.28	0.24	0	0	0.27	0.71	0.28	0.15	0.045
		0.1 µg/ml OVAp	49.3	56.5	53.6	50.3	33.6	37.2	88.1	87	87.7	77.2	59.9	59.1			33.6	31.6	28.1	7.8	13.7	13.5	30.9	40.5	33	13.1	51.5					0.86	1.37	1.42	0.64	0.95	0.67	0.11	0.23	2.06	7.24	7.73	1.8	2.14	1.8
		1 µg/ml OVAp	63.9	66.6	65.9	65.5	45.4	48.9	92.5	93.2	93.8	87.5	59	50	67.8		51.8	51.8	44.8	36.6	39.5	41.9	65.3	72.3	63.2	83.7	37.7	58	59.2			2.83	4.61	4.89	2.66	2.24	2.79	0.2	0.49	2.23	7.55	8.6	4.43

## Sheet: Figure 3a
Figure 3a	left	Nuclear ploidy	2N	4N			centriole number	2	3-4	>4
		cell number [%]	59.4	13.5			cell number [%]	78.8104	16.3569	4.83271
	(same as Suppl Fig 1a)		80.9	14				81.3953	15.1163	3.48837
			77	15.4				76.8595	16.1157	7.02479
			69.1	14.1
			79.1	13.8
			85.8	9.72
			75.9	15.7
			75.8	14.5
			78.5	12
			78.6	14.9
			70.7	25.2
			72.3	22
			84.9	7.81
			86.4	10.1
			77.6	20
			77.2	20.1
			77.5	14.1
			73.8	21.4

## Sheet: Figure 3c
Figure 3c	pericentrin intensity [AU]	2 centrioles	>2 centrioles
		87204	142039
		103096	211137
		133604	144160
		148045	109056
		75148	242015
		195745	148145
		111051	130473
		190504	174543
		180843	142930
		167077	153711
		169362	147765
		151730	148790
		132564	147740
		156356	144990
		199415	158506
		140184	155681
		185639	144550
		185489	208721
		163977	180638
		111941	142004
		130838	99655
		144480	166172
		149165	156366
		155756	153371
		108281	84984
		186279	219572
		172253	161241
		97960	184929
		181429	144195
		171127	140019
		140614	137889
		125188	178283
		163887	121697
		141119	135569
		147610	116797
		146955	152606
		182259	143265
		141874	136389
		163507	151735
		137514	129713
		138639	172448
		143465	137749
		129093	187184
		144415	106831
		95790	189274
		186904	178923
		143840	132794
		123438	149925
		190089	160401
		173918	177023
		165517	242590
		152851	152871
		118697
		119032	143045
		150975	230459
		136659	269237
		146615	162767
		162407	173123
		118167	152576
		128528	171112
		125633	161286
		173833	166917
		118417	184824
		120832	161581
		171503	141434
		94225	148475
		96755	166532
		126933	159706
		102315	120157
		163877	112566
		197680	127353
		108706	184754
		120272
		175608
		132529
		192420
		310402
		145020
		167827
		116067
		163102
		153106
		196525
		115552
		143850
		168127
		197905
		228383
		141209
		144845
		179768
		110416
		76743
		121192
		173108
		165862
		179318
		169447
		144450
		122157
		209331
		146430
		186854
		155566
		138379
		102395
		158566
		167097
		137504
		184319
		152416
		132429
		159916
		133829
		194825
		183159
		162472
		138669
		164942
		177563
		139834
		154861
		184379
		181023
		149575
		179908
		183469
		129308
		173558
		189824
		105856
		140209
		145660
		127638
		109711
		133989
		119182
		108341
		99705
		163972
		157631
		121747
		134714
		108266
		127243
		157101
		144410
		128153
		120497
		130388
		103871
		118387
		111736
		103191
		166627
		121182
		139374
		95150
		150860
		100135
		121527
		94285
		139834
		144870
		133824
		151150
		118167
		110436
		133784
		152896
		112471
		189889
		158831
		152746
		160436
		119872
		129128
		166062
		164297
		118227
		185534
		132999
		174383
		235979
		171292
		170122
		124063
		105361
		130173
		101345
		154511
		139654
		160906
		126703
		152586
		109826
		125373
		105611
		112446
		72707
		105536
		127033
		146030
		121622
		186264
		137689
		129448
		120952
		125048
		175208
		136119
		155771
		164832
		164137
		145005
		138409
		154286
		157456
		146865
		193300
		183294
		181564
		125243
		138284
		116957
		88724

[truncated: 71 more sheets: Figure 3d, Figure 3f, Figure 3g, Figure 4a, Figure 4b, Figure 4c, Figure 4d, Figure 4e, Figure 5b, Figure 5c, Figure 5e, Figure 5f, Figure 6d, Figure 6e, Figure 7b, Figure 7c, Figure 7d, Figure 7e, Figure 8b, Figure 8c …]
